# Supplementary material for: Theragnostic Glycol Chitosan-Conjugated Gold Nanoparticles for Photoacoustic Imaging of Regional Lymph Nodes and Delivering Tumor Antigen to Lymph Nodes
Source: Nanomaterials (Basel). 2021 Jun 28;11(7):1700. doi: 10.3390/nano11071700 (PMC8307152; doi:10.3390/nano11071700)
Supplement: Supplementary file 1 [file nanomaterials-11-01700-s001.zip]

Archive with 1 entries (1 files):
- nanomaterials-1270882-supplementary.pdf
